# Supplementary material for: Stay in Touch—The Cortical ER of Moss Protonemata in Osmotic Stress Situations
Source: Plants (Basel). 2020 Mar 30;9(4):421. doi: 10.3390/plants9040421 (PMC7238208; doi:10.3390/plants9040421)
Supplement: Supplementary file 1 [file plants-09-00421-s001.zip]

Archive with 3 entries (3 files):
- plants-744846-supplementary_final/plants-744846_Suplementary_Figure_final.pdf
- plants-744846-supplementary_final/Supplemental video 1.mp4
- plants-744846-supplementary_final/Supplemental video 2.mpg
